# Supplementary material for: Controlling for performance capacity confounds in neuroimaging studies of conscious awareness
Source: Neurosci Conscious. 2015 Nov 5;2015(1):niv008. doi: 10.1093/nc/niv008 (PMC5932880; doi:10.1093/nc/niv008)
Supplement: Supplementary Data [file suppl_data.zip]

Archive with 2 entries (2 files):
- ERP_simulations.m
- Supplementary Material.docx
