# Supplementary material for: Controlling for performance capacity confounds in neuroimaging studies of conscious awareness
Source: Neurosci Conscious. 2015 Nov 5;2015(1):niv008. doi: 10.1093/nc/niv008 (PMC5932880; doi:10.1093/nc/niv008)
Supplement: Supplementary Data [file suppl_data.zip › ERP_simulations.m]

% Simulation for Two Correction Methods for Imaging Studies of Neural 
% Correlates of Consciousness with EEG
% 
% Generates simulated waveforms applying the mathematical correction used 
% in Lamy et al (2009), endnote 2 as well as a correction based on signal 
% detection theory as suggested in Morales et al 2015
%
% 10,000 simulations are run for each method. Parameters can be changed for
% different d', c, and confidence criterion
%
% Plots four Figures: 1. ROC curves based on SDT and on a High Threshold 
% model. 2. SDT model and simulated waveforms for aware 
% correct, unaware correct, and unaware incorrect trials. 3. Lamy et al's
% 2009 correction model results. 4. Morales et al 2015 SDT correction model
% results. 
%
% J. Chiang 2013
% J. Morales 2015 

close all;
clear;

%% Initialize parameters

% These parameters can be changed
                                    
n           = 5000;             % number of total trials is twice as much
d_prime     = 1; 
stepSize    = .01;
stimSpace   = -4:stepSize:4;
conf_crit   = 2;

% These SDT parameters are constant for all simulations and should not be
% altered. 

mu_stim1        = -d_prime / 2;
mu_stim2        = d_prime / 2;
sd_stim1        = 1;
sd_stim2        = 1;
abs_cutoff      = abs(conf_crit);
stim1_cutoff    = -abs_cutoff;
stim2_cutoff    = abs_cutoff;
discrim_crit    = 0;
chance_error    = .5;               % Model for a 2AFC task
chance_correct  = 1-chance_error;

% Generates normal Gaussian distributions for each stimulus
stim1 = normpdf(stimSpace, mu_stim1, sd_stim1);
stim2 = normpdf(stimSpace, mu_stim2, sd_stim2);

% Randomly extracts n number of trials for each stimulus from the Gaussian
% distributions
stim1_trials = [randsample(stimSpace, n, true, stim1)', zeros(n, 1)]; % Stim 1 identity is zeros
stim2_trials = [randsample(stimSpace, n, true, stim2)', ones(n,1)];   % Stim 2 identity is ones
trials = [stim1_trials; stim2_trials];

%% Random trials, classifying as stim1 or stim2, with confidence (discrimination task)

% Classifying stimuli according to thresholds
conscious                   = trials(abs(trials(:,1)) > stim2_cutoff, :);
trials_conscious_stim1      = trials(trials(:,1) < stim1_cutoff,:);
stim1_conscious_incorrect   = sum(trials_conscious_stim1(:,2)); %number of errors
trials_conscious_stim2      = trials(trials(:,1) > stim2_cutoff,:);
stim2_conscious_incorrect   = length(trials_conscious_stim2)-sum(trials_conscious_stim2(:,2)); %number of errors
trials_conscious            = [trials_conscious_stim1; trials_conscious_stim2];

unconscious                 = trials(abs(trials(:,1)) <= stim2_cutoff, :);       %trials right on discm threshold are classified arbitrarily as stim1
trials_unconscious_stim1    = unconscious(unconscious(:,1) <= discrim_crit,:);   %trials right on discm threshold are classified arbitrarily as stim1
stim1_unconscious_incorrect = sum(trials_unconscious_stim1(:,2));                %number of errors
trials_unconscious_stim2    = unconscious(unconscious(:,1) > discrim_crit,:);
stim2_unconscious_incorrect = length(trials_unconscious_stim2) -sum(trials_unconscious_stim2(:,2)); %number of errors
trials_unconscious          = [trials_unconscious_stim1; trials_unconscious_stim2];

%% Generate waveforms
sinSpace             = 0:.1:3*pi;
plotSpace            = linspace(0, .5, length(sinSpace));
waveform             = sin(sinSpace);
waveform_conscious   = waveform;                 % assume conscious processing has some extra "bump" in activity
waveform_unconscious = waveform; 
waveform_unconscious(length(0:.1:2*pi):end) = 0; % assume unconscious activity does not have the extra
                                                 % bump during the third cicle of the waveform

% Each row represents activity for a trial
stim1_conscious_activity    = abs(trials_conscious_stim1(:,1))   * waveform_conscious;
stim1_unconscious_activity  = abs(trials_unconscious_stim1(:,1)) * waveform_unconscious;
stim2_conscious_activity    = abs(trials_conscious_stim2(:,1))   * waveform_conscious;
stim2_unconscious_activity  = abs(trials_unconscious_stim2(:,1)) * waveform_unconscious;

% Split in correct and incorrect trials for conscious trials
stim1_CC_activity = stim1_conscious_activity(trials_conscious_stim1(:,2) == 0, :);
stim1_CI_activity = stim1_conscious_activity(trials_conscious_stim1(:,2) == 1, :);
stim2_CC_activity = stim2_conscious_activity(trials_conscious_stim2(:,2) == 1, :);
stim2_CI_activity = stim2_conscious_activity(trials_conscious_stim2(:,2) == 0, :);

% Aware-correct and aware-incorrect waveforms for each trial
activity_CC = [stim1_CC_activity; stim2_CC_activity];
activity_CI = [stim1_CI_activity; stim2_CI_activity];

% Split in correct and incorrect trials for unconscious trials
stim1_UC_activity = stim1_unconscious_activity(trials_unconscious_stim1(:,2) == 0, :);
stim1_UI_activity = stim1_unconscious_activity(trials_unconscious_stim1(:,2) == 1, :);
stim2_UC_activity = stim2_unconscious_activity(trials_unconscious_stim2(:,2) == 1, :);
stim2_UI_activity = stim2_unconscious_activity(trials_unconscious_stim2(:,2) == 0, :);

% Unaware-correct and unaware-incorrect waveforms for each trial
activity_UC = [stim1_UC_activity; stim2_UC_activity];
activity_UI = [stim1_UI_activity; stim2_UI_activity];

% One waveform for each condition (taking averages)
summary_UC = mean(activity_UC);
summary_UI = mean(activity_UI);
summary_CC = mean(activity_CC);
summary_CI = mean(activity_CI);

% Total activity for conscious and unconscious trials (not used)
conscious_activity   = [stim1_conscious_activity; stim2_conscious_activity];
unconscious_activity = [stim1_unconscious_activity; stim2_unconscious_activity];

% Mean activity for conscious and unconscious trials (not used)
summary_conscious   = mean(conscious_activity);
summary_unconscious = mean(unconscious_activity);

%% Apply Lamy et al.'s 2009 correction (endnote 2)
% Use their method to determine whether the original sin wave of
% unaware correct-by-chance trials can indeed be subtracted our from the
% unaware correct waveform.
% Since we assumed a 2-AFC task, chance performance is 50%. 
% Their method: obtain % unaware-correct chance-free trials by dividing 
% unaware_incorrect trials by chance error, and multiply by chance
% correct. Then, multiply %unaware-correct chance-free by unaware-incorrect
% activation, subtract from activation of unaware-correct and divide by 1- 
% %unaware-correct chance-free. See equations 2 & 3 of Supplementary Data
% or Lamy et al 2009 endnote 2.

numErrors = stim1_unconscious_incorrect + stim2_unconscious_incorrect;
unaware_incorrect_percent = numErrors / (2*n);

% Formulas taken from LSB 2009 paper (endnote 2)
unaware_chance = (unaware_incorrect_percent / chance_error) * chance_correct;

% Activity_chance_free = (activity_UC - (unaware_chance* activity_UI)) / (1-unaware_chance);
activity_chance_free = (summary_UC - (unaware_chance * summary_UI)) / (1 - unaware_chance);

%% Proposed SDT-based correction
% Re-calculate percentages for each condition
% Each stimulus is treated independently, so only divide by the number of
% trials in each condition (n, not 2n)

stim1_aware_incorrect_percent   = (stim1_conscious_incorrect) / (n) ;
stim1_aware_correct_percent     = (length(trials_conscious_stim1) - stim1_conscious_incorrect) / (n);
stim2_aware_incorrect_percent   = (stim2_conscious_incorrect) / (n);
stim2_aware_correct_percent     = (length(trials_conscious_stim2) - stim2_conscious_incorrect) / (n);

stim1_unaware_incorrect_percent = stim1_unconscious_incorrect / (n);
stim1_unaware_correct_percent   = (length(trials_unconscious_stim1)-stim1_unconscious_incorrect) / (n);
stim2_unaware_incorrect_percent = stim2_unconscious_incorrect / (n);
stim2_unaware_correct_percent   = (length(trials_unconscious_stim2)-stim2_unconscious_incorrect) / (n);

% Find value for awareness criteria (ac = [z(C) + z(I)] / 2. Then find the 
% z-score for trials in the four different partitions (UC,UI,CC,CI) using 
% expected value: % sum(x*P(x))/sum(P(x) to find average. Finally, use
% ratio of averages to scale function accordingly. See Eq. 4-7 in Morales
% et al 2015

% Stim 1
z_score_stim1       = (norminv(stim1_aware_correct_percent, mu_stim1, sd_stim1) + ...
                        norminv(stim1_aware_incorrect_percent, mu_stim2, sd_stim2))/2;              % Awareness criterion stim 1
stim1_unaware_range = z_score_stim1:stepSize:discrim_crit;                                          % Unawareness partition for stim 1
M1_stim1            = stim1_unaware_range * normpdf(stim1_unaware_range, mu_stim1, sd_stim1)' /...
                        sum(normpdf(stim1_unaware_range, mu_stim1, sd_stim1));                      % M-unaware stim 1
stim1_aware_range   = -5:stepSize:z_score_stim1;                                                    % Awareness partition for stim 1
M2_stim1            = stim1_aware_range * normpdf(stim1_aware_range, mu_stim1, sd_stim1)'/ ...
                        sum(normpdf(stim1_aware_range, mu_stim1, sd_stim1));                        % M-aware stim 1

stim1_new_corrected = mean(stim1_UC_activity) * M2_stim1 / M1_stim1;                                % Apply correction to UC activity of stim 1

% Stim 2

z_score_stim2       = (norminv((1-stim2_aware_correct_percent), mu_stim2, sd_stim2) + ...
                        norminv((1-stim2_aware_incorrect_percent), mu_stim1, sd_stim1))/2;          % Awareness criterion stim 2
stim2_unaware_range = discrim_crit:stepSize:z_score_stim2;                                          % Unawareness partition for stim 2
M1_stim2            = stim2_unaware_range * normpdf(stim2_unaware_range, mu_stim2, sd_stim2)' / ...
                        sum(normpdf(stim2_unaware_range, mu_stim2, sd_stim2));                      % M-unaware stim 2
stim2_aware_range   = z_score_stim2:stepSize:5;                                                     % Awareness partition for stim 2
M2_stim2            = stim2_aware_range * normpdf(stim2_aware_range, mu_stim2, sd_stim2)' / ...
                        sum(normpdf(stim2_aware_range, mu_stim2, sd_stim2));                        % M-aware stim 2

stim2_new_corrected = mean(stim2_UC_activity) * M2_stim2 / M1_stim2;                                % Apply correction to UC activity of stim 2


stim1_2_new_corrected (1,:) = stim1_new_corrected;
stim1_2_new_corrected (2,:) = stim2_new_corrected;
stim1_2_new_corrected       = mean(stim1_2_new_corrected);


%% Error Estimation

% Mean absolute difference from the SDT corrective method and sum of squares
mean_diff_stim1 = mean(abs(summary_CC(1:length(0:.1:2*pi))-stim1_new_corrected(1:length(0:.1:2*pi))));
sum_sq_stim1    = sum(abs(summary_CC(1:length(0:.1:2*pi))-stim1_new_corrected(1:length(0:.1:2*pi))).^2);
mean_diff_stim2 = mean(abs(summary_CC(1:length(0:.1:2*pi))-stim2_new_corrected(1:length(0:.1:2*pi))));
sum_sq_stim2    = sum(abs(summary_CC(1:length(0:.1:2*pi))-stim2_new_corrected(1:length(0:.1:2*pi))).^2);

%% ROC curves simulation

% ROC via SDT
rocPoint_SDT = [];

% Use c, discrimination criterion

for c = -5:.01:5
%%%%%% n = number of trials for stim A (n from beginning) %%%%%%

% Classify according to thresholds
    trials_classified_SDT  = trials(trials(:,1) <= c, :);
    trials_classified_hits = sum(trials_classified_SDT(:,2) == 0)/n;
    trials_classified_FAs  = sum(trials_classified_SDT(:,2))/n;
    rocPoint_SDT = [rocPoint_SDT; trials_classified_FAs trials_classified_hits];
end

% ROC via High Threshold Models (HT), using u (probability of 
% unprocessed-correct) rather than c
% q is fixed at .5 (chance level)
% equations taken from MacMillan and Creelman (2005)

rocPoint_HT = [];
q           = .5; % equal chance of processed vs. unprocessed. Analagous to d'

for u = 0:.01:1
    HT_hits = q + u*(1-q);
    HT_FA = u;
    rocPoint_HT = [rocPoint_HT; HT_FA HT_hits];
end

%% Generate figures

% Figure 1: ROC cures simulation (like Fig. 3 in Morales et al. 2015)

figure;
subplot(1,2,1)
plot(rocPoint_SDT(:,1), rocPoint_SDT(:,2), 'black');
title('ROC-SDT')
xlabel('False Alarms')
ylabel('Hits')
axis([-.01 1.01 -.01 1.01]);


subplot(1,2,2)
plot(rocPoint_HT(:,1), rocPoint_HT(:,2), 'black');
title('ROC-HT')
xlabel('False Alarms')
ylabel('Hits')
axis([-.01 1.01 -.01 1.01]);

% Figure 2
% Figure 2A: SDT representation of stim1 and stim 2 Gaussian distributions
% with awareness criteria
% Figure 2B: simulated waveform for conscious correct trials
% Figure 2C: simulated waveform for unconscious correct trials
% Figure 2D: simulated waveform for unconscious incorrect trials
% (Like Fig. 4 in the paper Morales et al 2015)

ranges = [min(plotSpace) max(plotSpace) -2.7 2.7]; 

figure;
subplot(2, 2, 1)
plot(stimSpace, stim1);
hold on;
plot(stimSpace, stim2);
title('SDT task representation');
line([discrim_crit discrim_crit], [0 .5]);
line([stim1_cutoff stim1_cutoff], [0 .5]);
line([stim2_cutoff stim2_cutoff], [0 .5]);
xlabel('Internal Perceptual Response')
ylabel('Probability Density')
axis([-3.5 3.5 0 .5])

subplot(2, 2, 2)
plot(plotSpace, summary_CC);
title('Conscious Correct Trials Waveform');
xlabel('Time (s)')
ylabel('ERP Signal (a.u.)')
axis(ranges)

subplot(2, 2, 3)
plot(plotSpace, summary_UC);

title('Unconscious Correct Trials Waveform');
xlabel('Time (s)')
ylabel('ERP Signal (a.u.)');
axis(ranges)

subplot(2, 2, 4)
plot(plotSpace, summary_UI);

title('Unconscious Incorrect Trials Waveform');
xlabel('Time (s)')
ylabel('ERP Signal (a.u.)');
hold off;
axis(ranges)

%Figure 3
% Lamy et al 2009 Correction Results (like Fig. 5 in Morales et al 2015)

figure;
subplot(1, 2, 1)
plot(plotSpace, summary_UC,'black');
hold on
plot(plotSpace, activity_chance_free, 'red');
title('Unaware-Correct')
xlabel('Time (s)')
axis(ranges)
legend ('Unaware correct (uncorrected)','Unaware correct chance-free');

subplot(1, 2, 2)
plot(plotSpace, summary_CC - summary_UC,'black')
title('Aware-Correct - Unaware-Correct')
xlabel('Time (s)')
hold on
plot(plotSpace, summary_CC - activity_chance_free, 'red')
axis(ranges)
legend ('Uncorrected','Chance-free','Location','NorthWest');

% Figure 4
% SDT correction results (as suggested in Morales et al. 2015; Fig 6)

figure;
subplot(1, 2, 1)

plot(plotSpace, summary_UC,'black');
hold on
plot(plotSpace, stim1_2_new_corrected, 'red');
title('Unaware-Correct')
xlabel('Time (s)')
axis(ranges)
legend ('Unaware correct (uncorrected)','Unaware correct SDT adjusted');

subplot(1, 2, 2)
plot(plotSpace, summary_CC - summary_UC,'black')
title('Aware-Correct - Unaware-Correct')
xlabel('Time (s)')
hold on
plot(plotSpace, summary_CC - stim1_2_new_corrected, 'red')
axis(ranges)
legend ('Uncorrected','SDT adjusted','Location','NorthWest');
